# Supplementary material for: Detection and Genetic Characterization of Red-Spotted Grouper Nervous Necrosis Virus and a Novel Genotype of Nervous Necrosis Virus in Black Sea Bass from the U.S. Atlantic Coast
Source: Viruses. 2025 Sep 10;17(9):1234. doi: 10.3390/v17091234 (PMC12474048; doi:10.3390/v17091234)
Supplement: Supplementary file 1 [file viruses-17-01234-s001.zip]

Archive with 1 entries (1 files):
- viruses-3849600-supplementary.pdf
